# Supplementary material for: CD4+ cell count recovery after initiation of antiretroviral therapy in HIV-infected Ethiopian adults
Source: PLoS One. 2022 Mar 24;17(3):e0265740. doi: 10.1371/journal.pone.0265740 (PMC8947242; doi:10.1371/journal.pone.0265740)
Supplement: S1 Dataset — (XLSX) [file pone.0265740.s001.xlsx]

## Sheet: Hem-CD4 data Inc-Exc_2
CODE	age	sex	residance	Education	Occupation	Marital	Familysize	Clinicalstage	Regiment	oppinfection	weight	height	Hgb1	CD4count1	CD4count2
1	50	1	2	4	2	1	5	3	1	5	61	1.73	11.9	59	136
2	34	2	1	3	4	1	3	1	1	5	47	1.53	15.2	461	823
4	49	2	1	3	6	4	3	2	4	3	45	1.62	15.3	414	346
5	50	1	1	1	6	1	7	1	1	5	61	1.66	12.2	427	157
6	30	2	1	3	1	1	5	1	3	1	56	1.82	10	54	354
11	28	2	2	3	4	1	6	1	1	5	42	1.56	12.5	552	629
12	51	1	2	5	2	1	7	1	1	1	56	1.6	12.4	570	242
13	20	2	1	5	5	2	1	1	1	5	56	1.62	10	650	75
14	48	2	1	3	2	1	3	1	2	5	54	1.56	12.6	143	400
15	34	2	1	2	1	2	2	1	4	1	43	1.56	9.5	225	512
16	45	1	1	3	6	2	1	3	2	5	52	1.56	15.7	141	195
17	43	1	1	3	1	1	2	3	1	5	59	1.62	15	42	139
18	38	2	1	2	2	1	3	2	3	5	46	1.6	10.2	102	627
19	10	2	2	3	5	2	1	2	1	5	26	1.4	14.9	357	367
20	28	2	2	2	6	1	3	2	1	5	48	5.56	12.3	177	950
23	20	2	1	3	5	1	3	3	1	5	40	1.52	11.5	47	265
24	25	2	1	3	5	1	5	3	2	5	37	1.2	14	573	241
25	25	2	2	2	6	2	3	1	1	4	20	1.75	11	919	324
26	23	1	2	5	5	1	1	2	1	5	52	1.72	15	192	560
27	27	1	2	3	5	2	3	3	1	4	20	1.65	11.1	534	241
29	40	2	1	3	2	1	3	1	1	5	56	1.62	8.2	219	195
30	47	2	2	3	6	4	3	3	1	5	48	1.53	12.2	553	72
31	30	2	2	3	2	2	3	2	1	5	56	1.58	12.2	560	172
32	38	1	1	3	1	4	2	3	1	5	62	1.42	16.8	560	666
33	30	2	1	5	2	1	3	4	2	4	56	1.58	12.3	497	541
34	45	1	2	1	4	1	6	3	1	5	62	1.72	13.9	230	761
35	36	1	1	6	2	1	4	1	2	4	62	1.65	13.4	690	80
36	40	2	2	1	6	5	2	1	3	2	48	1.73	11.2	535	671
37	40	2	1	5	3	1	4	1	3	1	42	1.62	12.4	241	336
38	20	1	1	1	6	5	3	3	1	5	22	1.87	11.8	195	531
39	50	2	1	2	6	5	2	4	2	4	46	1.65	11.1	477	535
40	45	2	1	5	2	1	5	4	2	4	50	1.7	13.4	359	546
41	40	2	2	1	4	1	6	1	3	2	48	1.67	14	500	946
42	23	2	1	4	5	2	3	3	1	5	52	1.65	10.8	773	767
43	37	1	1	4	2	1	4	3	1	3	58	1.64	12.6	249	25.95
44	29	2	1	4	2	4	3	2	1	5	56	1.58	12.5	364	679
45	32	1	2	3	3	1	3	3	1	5	58	1.67	16.7	293	515
46	47	2	1	2	4	1	4	3	2	4	49	1.62	11.1	102	291
47	50	1	2	5	2	5	1	3	2	2	56	1.72	13.2	235	469
48	30	2	1	2	6	5	2	3	1	5	42	1.52	14.9	488	625
49	38	2	2	1	2	6	4	3	1	1	2	1.52	5.7	235	518
50	35	2	1	4	2	2	1	1	2	5	62	1.92	12.3	998	197
51	25	1	1	4	5	2	2	3	4	3	58	1.63	14.6	787	253
52	25	2	1	4	5	2	2	3	1	5	46	1.42	12.6	242	114
53	26	1	1	1	6	2	3	3	1	5	20	1.82	14.3	241	380
54	40	2	1	2	6	5	4	1	2	4	42	1.58	15.1	364	542
55	29	2	2	4	5	2	1	1	1	5	25	1.52	12.5	461	189
56	30	2	1	1	6	3	2	1	2	4	42	1.56	15.6	548	572
57	42	2	2	2	4	1	4	3	1	5	46	1.56	14.4	325	347
58	42	2	2	2	4	1	4	3	1	4	46	1.56	9.4	225	437
59	46	1	1	2	6	1	4	3	1	5	59	1.62	7.2	578	143
60	48	2	2	1	4	1	5	3	2	4	50	1.53	12	480	890
61	35	2	1	2	3	5	2	3	1	5	52	1.72	13.5	458	334
62	43	2	1	2	4	1	6	3	1	5	46	1.57	14.4	653	1241
63	52	1	1	2	3	4	3	3	1	5	62	1.58	13.7	973	320
64	35	2	1	2	3	5	4	3	1	5	57	1.58	14.8	873	353
65	35	2	1	5	3	1	4	1	2	4	37	1.53	17.5	988	652
66	35	2	1	3	3	4	3	1	1	5	59	1.62	13.4	576	152
67	35	2	1	2	3	4	2	1	1	5	59	1.68	12.4	193	361
68	40	2	1	2	3	5	2	1	1	5	42	1.42	12.6	482	327
69	45	1	1	2	3	1	3	1	5	4	46	1.73	16.5	882	751
70	31	2	1	3	2	2	1	1	1	5	58	1.51	14.5	473	751
71	32	2	2	2	4	1	4	1	1	5	48	1.68	12.6	236	504
72	25	2	1	2	3	1	4	1	1	5	46	1.57	13.8	532	704
73	20	2	1	3	5	2	2	1	1	5	20	1.86	14.2	655	715
74	24	2	1	4	5	2	1	1	2	4	42	1.56	15.6	890	252
75	49	2	2	3	3	1	4	1	5	1	48	1.61	12.1	234	152
76	11	1	1	3	5	2	3	3	1	5	36	1.22	15.3	942	461
77	20	2	1	4	5	2	2	3	1	5	56	1.58	14.9	220	327
78	49	2	2	3	6	4	4	1	2	4	41	1.59	14.3	229	516
79	38	1	2	2	4	1	4	2	1	5	62	1.73	17	263	514
81	56	2	1	2	6	3	3	1	1	5	48	1.62	14.4	610	209
82	36	1	2	3	5	5	2	2	2	3	65	1.53	12	512	1186
83	36	2	1	5	2	5	2	1	1	5	56	1.61	12.4	772	614
84	30	1	1	4	2	2	1	1	1	2	58	1.67	14.5	214	422
85	45	1	2	2	4	3	4	1	2	1	42	1.65	14.8	241	519
86	45	1	2	3	4	5	3	2	1	5	53	1.65	12.2	246	238
87	35	1	1	3	3	2	1	2	1	5	62	1.73	14.3	530	378
88	39	1	1	3	2	2	1	2	2	4	61	1.8	14.5	854	1273
89	32	1	1	2	1	1	2	3	1	5	63	1.54	16.5	234	305
90	32	2	1	3	3	4	2	1	1	5	59	1.67	13.5	189	803
91	37	2	1	3	3	3	3	2	1	5	60	1.65	11.4	444	646
92	55	1	2	3	4	1	5	2	1	4	58	1.75	15.9	231	160
93	41	1	2	2	4	1	4	2	1	2	64	1.78	16.4	153	273
94	49	2	1	2	3	3	3	2	1	1	48	1.75	14.4	410	515
95	65	1	1	5	2	1	6	3	1	4	66	1.78	12.4	145	238
96	26	1	1	3	5	2	3	1	1	5	23	1.72	11.4	578	143
97	39	1	2	2	4	1	5	2	1	5	68	1.77	17	133	212
98	33	2	1	3	3	1	4	2	1	5	56	1.72	14	540	399
99	34	2	2	2	6	3	3	3	2	4	53	1.78	8.1	234	354
100	36	1	1	5	2	2	4	2	1	2	64	1.8	16.9	862	196
101	86	2	1	2	6	1	6	2	1	1	56	1.65	14.9	577	198
102	38	2	1	2	3	3	4	2	1	4	48	1.76	12.3	463	252
103	60	1	1	5	2	3	4	3	1	5	64	1.77	15	240	762
104	31	2	2	2	6	3	3	2	1	4	68.3	1.73	11.21	119	448
105	32	1	1	2	2	1	1	3	1	5	62	1.78	15.2	974	791
106	35	1	2	3	4	1	2	1	1	4	58	1.8	14.8	72	414
107	24	1	1	2	2	5	1	3	1	5	68	1.73	12	152	388
108	28	1	1	4	2	2	1	1	1	5	56	1.75	15	260	502
109	30	1	1	5	2	5	1	2	1	5	62	1.8	14.4	146	291
110	38	2	2	2	5	3	3	1	1	4	48	1.73	14.4	642	1142
111	21	2	1	3	5	2	2	1	1	5	42	1.61	12.5	492	331
112	42	1	1	3	2	4	4	2	2	2	57	1.78	17.6	258	156
115	25	1	1	4	5	2	1	3	1	5	60	1.8	14.8	137	561
116	35	1	1	5	3	1	4	4	1	2	40	1.86	4.1	482	992
117	35	1	1	3	3	3	1	1	1	5	59	1.74	12.39	576	296
118	29	1	2	3	3	2	1	1	1	5	65	1.8	13.4	142	451
119	35	1	2	3	3	3	3	3	2	4	50	1.71	14.4	461	521
120	40	1	2	2	4	1	6	3	2	1	55	1.76	15.5	237	412
121	45	2	1	2	6	3	4	2	2	2	48	1.83	14.9	152	92
122	27	2	1	3	2	2	1	1	1	5	58	1.75	7	162	561
123	38	1	2	2	4	1	6	4	2	4	58	1.75	12	198	388
123	30	2	1	3	3	5	3	2	1	5	60	1.68	15.6	761	928
124	36	1	1	3	3	3	4	2	2	5	58	1.68	13.7	162	342
125	20	2	2	4	4	4	2	2	3	2	60	1.82	14.9	172	320
126	42	1	2	2	4	1	4	3	1	5	45	1.6	8.2	668	254
127	42	1	2	2	4	1	4	1	2	4	59	1.77	6.2	162	256
128	29	1	1	3	3	2	1	2	4	4	56	1.75	12.4	242	452
129	38	1	2	2	4	4	4	1	3	2	60	1.8	14.8	172	320
130	38	1	2	2	4	4	4	2	3	2	60	1.8	14.9	172	320
131	29	1	1	3	3	2	1	2	3	4	56	1.75	14.2	232	342
132	29	1	1	3	3	2	1	2	3	4	56	1.75	14.2	242	342
133	27	1	1	3	1	3	1	1	1	5	58	1.75	7	161	561
134	27	2	1	3	2	2	1	2	1	5	58	1.75	6	162	561
135	34	1	1	3	3	3	4	1	1	5	58	1.68	13.7	162	342
137	27	1	2	3	5	2	3	3	4	4	20	1.9	12	734	241
138	34	1	1	3	3	3	4	3	2	5	58	1.68	11.7	162	342
139	36	1	1	3	3	3	3	3	2	5	58	1.68	13.7	162	342
141	35	1	1	5	3	1	4	1	1	4	37	1.6	17.5	145	992
142	35	1	1	5	3	1	4	1	2	2	37	1.6	15.5	782	992
143	35	1	1	3	3	3	1	1	1	5	59	1.74	13.2	576	296
144	35	1	1	3	3	3	1	1	1	5	59	1.74	13.9	576	296
145	29	1	2	3	3	2	1	3	1	5	65	1.8	11.4	142	451
146	29	1	2	3	3	2	1	1	1	5	65	1.8	13.4	142	451
148	40	1	2	2	4	1	6	3	2	1	55	1.76	15.5	227	402
149	45	2	1	2	5	3	4	1	2	2	48	1.83	12.1	152	192
150	30	2	1	3	3	5	3	2	1	5	60	1.6	15.6	761	928
151	40	1	2	2	4	1	6	3	1	5	55	1.76	15.5	237	422
152	28	1	1	3	3	4	1	2	2	5	61	1.8	8.2	668	642
152	38	2	2	3	6	5	4	1	1	5	52	1.75	12.5	408	562
153	30	1	2	3	1	3	2	1	2	4	48	1.73	14	162	471
154	26	2	1	3	5	5	1	1	1	5	52	1.71	12.3	178	560
155	42	1	2	2	4	1	4	2	1	5	56	1.89	8.2	668	254
156	47	1	2	3	4	1	4	2	2	4	59	1.77	6.2	162	256
158	33	2	2	2	6	4	4	1	3	4	48	1.72	8	148	296
159	28	2	2	2	6	1	3	2	1	5	48	1.56	12.7	177	950
160	30	1	2	3	5	2	1	2	2	4	26	1.4	14.9	357	367
161	43	1	1	2	1	1	2	3	1	5	59	1.62	15	42	139
162	20	1	1	3	3	1	3	2	5	3	40	1.52	11.5	147	265
163	45	1	1	3	5	2	1	1	2	4	52	1.56	15.7	222	295
164	34	2	1	2	1	2	2	1	3	1	43	1.56	11.6	76	562
165	48	2	1	3	2	1	3	3	1	5	54	1.65	11.1	193	400
166	20	2	1	5	5	1	1	1	1	5	56	1.62	9.2	750	175
167	51	1	2	5	3	1	7	1	2	1	56	1.6	14	570	242
168	28	2	2	3	4	1	6	1	1	5	42	1.56	14.7	5.52	67
169	26	2	2	2	2	1	3	1	1	2	44	1.45	13.6	232	522
170	50	1	2	1	2	2	3	1	2	2	44	1.45	12.4	302	516
171	40	2	1	3	2	1	3	3	1	5	56	1.62	9.4	111	195
172	47	1	2	3	5	4	3	3	1	4	48	1.53	14.9	553	700
173	38	2	1	2	2	1	3	2	1	5	46	1.6	10.2	502	827
174	38	1	1	3	1	1	4	2	1	5	62	1.42	17.8	760	666
175	38	1	2	2	4	1	6	4	2	4	58	1.75	12	192	388
176	30	2	2	3	2	1	3	1	1	5	56	1.58	15.7	760	180
177	21	2	1	4	5	2	3	2	1	5	54	1.56	12.2	241	414
178	21	2	1	4	5	2	3	2	5	1	54	1.65	14.8	186	414
179	25	1	1	4	5	2	1	3	1	5	60	1.8	14.8	137	561
180	25	1	1	4	5	2	1	3	1	5	60	1.8	14.8	137	137
181	40	2	1	3	3	2	2	1	1	5	53	1.56	14.1	421	680
182	40	2	1	3	3	2	2	1	1	5	62	1.86	8.2	421	680
186	36	1	2	2	2	4	2	2	5	3	58	1.73	14.5	572	410
187	38	1	1	3	1	1	4	2	1	5	62	1.42	13.8	760	666
188	38	1	1	3	1	1	4	2	1	5	62	1.42	17.8	660	666
189	35	1	2	3	3	3	3	3	2	4	50	1.71	14.4	461	521
190	27	1	2	3	5	2	3	3	2	4	20	1.54	12	854	241
191	27	1	2	3	5	2	3	3	1	4	20	1.65	12	554	241
192	30	2	1	3	3	5	3	2	1	5	60	1.68	15.6	761	928
193	30	2	1	3	3	5	3	3	1	5	60	1.68	15.6	761	928
194	35	1	2	3	3	3	3	3	2	4	50	1.71	14.4	461	521
195	35	1	1	5	3	1	4	1	2	2	37	1.6	17.5	782	992
196	40	1	2	2	4	1	6	3	2	1	55	1.76	15.5	227	382
197	20	1	2	3	3	2	1	1	1	5	65	1.8	13.4	142	451
201	20	2	1	3	5	1	3	3	1	5	40	1.52	10.5	47	265
202	21	2	1	3	5	1	2	3	1	5	20	1.42	14.8	486	456
204	19	2	1	3	5	2	5	3	2	5	37	1.23	14	573	241
205	28	2	2	3	4	1	6	1	1	5	42	1.56	12.1	552	629
206	51	1	2	5	2	1	7	1	4	2	56	1.6	12.2	570	242
207	50	2	1	3	2	1	3	3	1	5	54	1.56	11.4	193	400
208	34	2	1	2	1	2	2	1	2	1	43	1.56	11.1	225	522
209	45	1	1	3	6	2	1	3	2	5	52	1.56	6.2	111	195
210	47	2	2	3	6	4	3	3	1	5	48	1.53	14.9	553	170
211	38	2	1	2	2	1	3	2	1	5	46	1.6	10.2	502	827
212	25	2	2	3	5	2	1	2	2	4	36	1.4	7.2	357	367
213	28	2	2	2	6	1	3	1	1	5	48	1.58	12.2	177	950
215	38	2	2	2	3	1	6	2	2	4	58	1.75	11.8	192	388
216	25	2	1	3	5	2	3	1	1	4	40	1.45	7.2	101	98
217	49	1	2	2	4	4	3	2	4	4	47	1.63	10.3	414	346
218	38	1	2	2	4	1	6	2	3	4	60	1.75	12	192	388
219	25	1	1	4	5	2	1	1	1	5	60	1.8	14.8	137	561
220	32	1	2	3	1	3	2	3	1	5	60	1.63	13.7	260	172
223	40	2	2	1	4	2	3	1	2	2	45	1.65	13.6	202	102
225	28	2	2	2	6	1	3	2	1	5	48	1.56	12.2	177	950
226	50	1	1	2	2	3	1	2	1	2	44	1.45	13.6	232	530
227	51	1	2	4	2	1	7	1	1	1	56	1.6	12.2	570	242
228	30	1	2	2	4	4	4	2	3	2	60	1.8	14.9	175	320
229	29	1	1	3	3	2	1	2	3	4	56	1.75	12.2	242	432
230	27	2	1	3	2	2	1	1	1	1	58	1.75	6	162	561
231	21	2	1	4	5	2	3	2	1	5	54	1.65	14.8	486	414
232	49	2	1	3	5	4	3	2	2	4	45	1.62	15.3	414	246
233	18	2	1	3	4	2	3	3	1	5	29	1.71	11.1	814	413
234	29	2	2	4	5	2	1	1	1	5	52	1.52	12.5	461	189
235	26	1	1	1	6	2	3	3	1	5	20	1.65	14.3	241	342
236	20	2	1	5	5	2	1	1	1	5	56	1.62	10.7	750	75
237	58	2	1	3	2	1	3	1	1	5	54	1.65	12.6	193	400
238	34	2	1	2	1	2	2	1	2	1	43	1.56	11.1	225	762
239	45	1	1	3	6	2	1	3	1	5	52	1.56	14.7	111	195
240	47	2	2	3	6	4	3	3	1	5	48	1.53	14.6	553	72
241	38	2	1	2	2	1	3	2	1	5	46	1.6	10.2	502	827
242	43	1	1	2	1	1	2	3	1	5	59	1.62	15	42	139
243	30	2	2	3	5	2	1	2	2	4	26	1.4	14.9	357	367
244	40	2	1	2	6	5	4	1	2	4	42	1.58	15.1	364	542
245	30	2	1	2	6	4	3	1	2	4	42	1.56	12.1	598	575
246	45	1	2	1	4	1	6	3	1	5	62	1.72	12.1	250	520
248	40	2	1	3	3	2	2	1	1	5	56	1.7	15.2	421	680
249	42	1	2	2	4	1	4	2	2	4	59	1.77	4.2	162	256
250	30	2	1	3	1	1	5	3	2	1	46	1.75	10	54	354
251	27	1	1	4	5	2	4	1	1	5	62	1.73	14	561	629
253	40	2	1	3	2	1	3	1	1	5	56	1.62	15.2	111	195
254	29	2	1	3	6	1	3	2	1	5	46	1.52	12.5	498	562
255	30	2	1	3	3	3	3	1	1	5	56	1.63	10.7	442	629
256	18	2	2	3	5	2	4	1	1	5	52	1.65	8	121	421
257	40	1	2	2	4	4	5	1	3	4	62	1.8	13.5	427	127
259	28	2	2	5	5	2	3	1	3	5	60	1.7	11.7	416	641
260	52	1	1	5	6	3	4	3	2	1	46	1.75	6.3	121	96
261	27	2	1	3	5	2	3	1	3	2	41	1.6	10.3	172	442
262	40	1	2	2	4	1	4	1	4	4	65	1.78	11.7	251	472
263	27	2	1	3	3	2	1	3	1	5	52	1.65	10.3	192	691
264	29	1	1	3	5	2	3	1	3	5	32	1.42	13.4	242	342
265	18	1	2	5	2	2	1	3	1	5	29	1.34	8.2	561	672
266	35	2	2	2	6	5	4	2	3	5	56	1.62	14.4	427	671
267	30	1	2	3	1	3	3	3	4	2	42	1.62	8.3	112	422
268	32	2	1	5	2	2	1	1	3	5	60	1.75	9.3	174	627
269	27	2	1	5	2	2	1	1	3	5	60	1.75	11.5	461	682
270	42	1	2	2	4	1	4	2	2	5	65	1.8	10.2	461	562
271	48	1	1	5	2	3	4	1	2	5	64	1.76	8.3	291	343
275	35	2	1	3	3	2	2	2	3	5	60	1.76	9.2	461	742
277	26	1	2	5	2	3	3	1	1	5	56	1.6	6.1	421	476
278	50	1	2	3	4	1	6	2	1	4	60	1.75	8.2	489	276
280	40	1	2	2	4	1	4	1	1	5	65	1.72	8.6	172	672
281	50	2	1	2	6	5	4	3	4	2	48	1.65	6.3	96	142
282	24	1	2	1	5	2	6	1	2	2	15	1.86	9.2	462	561
284	20	2	1	4	5	2	5	1	1	5	54	1.65	9.3	86	561
285	34	1	2	3	4	2	1	1	1	4	62	1.7	5.2	72	461
286	43	1	1	5	2	2	1	4	1	5	70	1.8	14.5	472	861
287	35	2	1	2	3	3	3	1	1	5	58	1.73	9.6	182	872
288	40	2	2	2	6	5	4	3	1	5	48	1.75	8.5	162	812
289	28	2	1	3	2	2	1	1	1	5	58	1.75	11.4	416	664
290	38	2	1	3	6	1	4	1	1	5	48	1.6	14.7	552	629
291	29	1	1	4	5	2	6	1	1	5	60	1.74	14	621	629
292	28	2	1	1	3	2	2	1	1	4	48	1.65	13.8	629	272
293	48	1	2	2	4	1	3	1	4	4	60	1.8	15.9	629	192
294	36	2	2	3	4	1	5	1	1	5	42	1.65	12.6	429	629
295	38	2	2	3	5	2	4	3	5	2	52	1.65	8	198	421
296	36	2	2	3	4	1	5	1	1	5	42	1.65	13.6	426	629
297	43	1	1	2	1	1	2	2	1	5	59	1.62	15	52	139
298	47	2	2	3	6	5	3	3	1	5	48	1.53	11.9	553	700
299	38	2	1	2	2	1	3	1	1	5	46	1.6	10.2	502	827
300	28	2	2	3	4	1	6	2	3	5	48	1.5	13.7	512	629
301	20	1	1	4	5	2	4	3	1	5	62	1.73	14	521	629
302	30	2	1	3	3	3	3	3	4	5	56	1.63	10	442	629
304	40	2	1	3	2	1	3	1	1	5	56	1.62	12.2	121	195
305	38	2	1	3	6	5	4	1	3	5	52	1.75	12.5	408	562
306	26	2	2	3	5	2	1	2	2	4	26	1.6	12.4	357	327
307	45	2	1	3	6	3	4	2	2	2	48	1.83	15.9	252	96
309	26	2	1	3	3	5	1	2	1	5	52	1.6	14	192	472
310	26	2	2	3	3	5	1	2	1	5	56	1.7	14	231	520
311	28	1	2	3	3	2	1	2	3	5	61	1.8	8.2	368	642
312	42	1	2	2	4	1	4	2	1	5	52	1.72	14.1	254	768
313	40	2	1	3	6	5	4	1	2	4	46	1.59	15.1	364	542
314	30	2	1	2	3	4	4	2	2	4	42	1.56	15.6	241	321
315	45	1	2	1	4	1	6	3	1	5	62	1.72	15.9	260	530
317	40	2	1	3	3	2	2	1	3	5	56	1.56	12.2	421	650
318	30	2	2	1	2	1	4	3	4	5	45	1.59	13.5	186	346
319	50	1	1	1	6	1	9	1	4	5	61	1.66	11.6	423	157
320	42	1	2	2	4	1	4	2	2	4	59	1.77	6.1	162	256
321	30	2	1	3	1	1	5	1	2	1	46	1.8	10	54	125
322	58	2	2	1	6	5	2	1	4	5	65	1.62	16.3	417	247
323	28	2	2	2	6	1	3	1	1	5	48	1.75	12.1	177	950
324	50	1	1	1	2	2	3	1	2	2	44	1.45	12.6	230	342
325	51	1	2	5	2	1	6	1	2	1	50	1.6	12	142	270
326	38	1	2	2	4	4	4	2	2	2	60	1.8	14.9	230	272
327	29	1	1	3	3	2	1	2	3	4	46	1.75	15.2	527	654
328	29	2	1	3	2	2	1	1	4	5	58	1.75	12.6	560	162
329	21	2	1	4	5	2	3	2	3	5	54	1.65	14.8	86	214
330	25	2	2	2	4	2	3	1	1	4	59	1.76	11.2	234	519
331	49	2	1	3	6	4	3	2	2	4	45	1.62	12.1	146	414
332	18	2	1	3	5	2	3	3	1	5	29	1.75	15.6	423	814
333	29	2	2	4	5	2	1	1	1	5	52	1.52	13.7	189	461
334	26	2	1	1	4	1	4	1	1	5	56	1.62	14.8	680	295
336	48	2	1	3	2	1	3	1	4	5	54	1.56	12.5	400	193
337	34	2	1	2	1	2	2	1	2	1	49	1.56	11.8	225	762
338	45	1	1	3	6	3	3	1	3	5	52	1.6	16	195	112
339	40	1	2	2	4	4	5	1	1	4	62	1.8	7.3	127	427
340	33	2	2	2	6	4	4	1	2	4	48	1.7	8.6	226	148
341	28	2	1	5	5	2	3	3	4	5	60	1.7	11.1	416	641
342	50	1	1	5	6	3	6	3	2	1	46	1.75	7.3	152	98
343	40	2	1	2	5	5	4	1	2	4	42	1.58	15.1	364	542
344	29	2	2	4	5	2	1	1	1	5	52	1.52	12.3	461	185
345	26	1	1	1	6	2	3	3	4	5	48	1.72	14.3	569	480
346	38	2	1	3	5	2	2	3	1	5	29	1.65	11.4	814	413
347	42	1	2	2	4	1	4	2	2	4	59	1.77	4.77	161	256
348	45	2	1	2	6	3	4	2	2	2	48	1.86	15.9	256	192
349	20	1	1	1	6	2	7	1	4	5	61	1.66	12.6	423	257
350	28	2	2	3	4	1	6	1	3	5	42	1.56	14	552	629
351	27	1	1	4	5	2	4	1	1	5	62	1.73	14	621	629
352	38	2	2	3	6	5	4	1	4	5	52	1.75	12.5	408	262
353	40	2	1	3	2	1	3	1	1	5	56	1.62	12.2	111	195
354	29	2	1	3	6	1	3	2	3	5	56	1.52	12.5	498	562
355	30	2	1	3	3	3	3	1	3	5	56	1.63	10.7	442	629
356	42	1	2	2	4	1	4	3	2	4	59	1.77	6.12	162	256
357	40	1	2	2	4	4	5	1	3	5	62	1.75	12.5	427	127
358	33	2	2	5	4	4	1	2	3	3	48	1.72	8	148	296
359	28	2	2	5	5	2	3	1	3	5	60	1.7	11.9	416	641
360	50	1	1	5	6	3	4	4	1	2	46	1.75	6.7	121	96
361	19	2	1	3	5	2	3	1	1	2	51	1.63	9.3	172	442
362	42	1	2	2	4	1	4	1	2	4	65	1.78	13.4	251	322
363	27	2	1	3	3	2	1	1	3	5	52	1.65	11.1	242	521
364	20	1	1	3	5	2	3	1	3	5	32	1.42	12.4	242	342
365	18	1	2	3	5	2	2	3	4	5	29	1.34	8.2	161	672
366	35	2	2	2	6	5	4	2	3	5	56	1.62	12.4	427	671
367	30	2	1	3	2	1	3	3	2	2	42	1.62	8.3	112	422
368	32	2	1	5	3	2	1	1	3	5	60	1.75	9.3	174	627
369	27	2	1	5	2	2	1	1	3	5	60	1.75	11.5	461	682
370	42	1	2	2	4	1	4	2	3	5	63	1.8	10.2	461	562
371	48	1	1	5	2	3	4	1	3	5	64	1.76	8.3	291	422
372	26	1	2	5	5	3	2	2	2	1	40	1.62	14.3	689	562
373	58	1	2	2	4	3	4	2	1	4	52	1.75	11.3	236	456
374	28	2	2	5	5	2	5	3	4	5	58	1.73	11.2	628	568
375	35	2	1	3	3	1	2	2	3	5	45	1.75	9.2	461	742
376	40	1	1	5	2	1	4	4	2	2	65	1.65	12.3	172	461
377	36	1	1	5	2	3	1	2	4	5	49	1.65	5.1	421	476
378	45	1	2	3	4	1	6	2	1	4	60	1.75	8.2	489	276
379	20	2	1	4	5	2	5	1	3	5	56	1.7	11.3	562	862
380	40	1	2	2	4	1	4	1	3	5	43	1.75	8.6	262	762
381	50	2	1	2	6	5	8	2	2	1	48	1.65	12.2	99	142
382	56	1	2	1	6	2	6	1	2	2	40	1.68	9.2	462	561
383	32	1	2	5	3	2	3	1	3	5	60	1.6	11.4	945	1200
384	23	2	1	2	5	2	5	1	3	5	54	1.65	9.3	39	621
385	37	1	2	3	4	2	1	4	2	5	62	1.7	6.2	85	360
386	42	1	1	5	2	1	5	2	1	5	50	1.8	14.5	978	1321
387	35	2	1	2	3	3	3	1	1	5	58	1.7	8.6	582	872
388	39	2	2	2	6	5	4	3	1	5	48	1.7	8.1	172	821
389	28	2	1	3	2	2	1	1	3	5	58	1.75	10.4	426	664
390	38	2	1	3	6	1	4	2	1	5	48	1.6	13.7	552	692
391	29	1	1	4	5	2	6	1	1	5	56	1.74	14	621	629
392	28	2	1	2	2	1	2	2	1	4	48	1.65	13.8	629	272
393	48	1	2	2	4	1	3	3	1	4	65	1.8	15.9	629	193
394	42	1	1	3	2	3	2	3	4	5	54	1.55	13.5	238	269
395	30	2	1	1	3	1	2	2	4	5	54	1.65	15.3	235	180
397	30	2	1	3	2	1	4	2	4	5	49	1.6	13.6	648	357
398	60	2	1	1	1	4	6	2	2	1	54	1.6	12.3	856	142
399	42	2	2	2	4	1	4	1	4	5	50	1.35	14.5	404	263
400	40	2	1	3	1	4	5	1	3	5	76	1.58	14.4	838	974
401	49	1	1	5	2	1	4	1	4	5	63	1.72	6.6	742	343
402	38	1	1	4	3	1	4	2	3	5	66	1.75	15.2	237	175
403	41	2	1	1	4	1	5	1	3	5	59	1.62	13.9	462	805
404	34	1	1	3	3	1	4	2	3	5	48	1.67	13.7	227	488
405	46	2	1	1	4	3	5	1	3	5	55	1.66	9.1	248	516
406	35	2	1	1	1	1	4	1	3	5	59	1.6	15.8	379	747
407	35	2	2	1	4	3	6	2	3	5	47	1.5	12.1	241	518
408	35	2	2	1	4	1	4	2	3	5	62	1.62	14.3	232	762
409	20	1	2	4	5	2	3	3	4	5	53	1.62	14.6	244	223
410	28	2	1	3	1	4	1	1	3	5	49	1.53	11	379	726
411	34	2	1	1	1	1	5	3	4	5	50	1.63	11.5	235	519
412	43	2	1	2	1	1	5	1	3	5	55	1.6	10	225	507
413	20	2	1	4	5	1	4	1	1	5	49	1.5	10.3	640	659
414	48	2	1	2	1	3	4	1	5	5	60	1.65	14.6	134	134
415	18	1	2	3	5	2	3	1	1	5	40	1.5	16	523	580
416	34	2	1	2	1	1	3	2	4	5	50	1.58	12.4	550	700
417	30	2	2	1	4	1	4	3	4	5	50	1.6	14.3	420	420
418	35	1	2	1	4	1	3	1	3	5	52	1.62	15.3	587	587
419	36	2	1	4	3	1	3	1	1	5	54	1.5	14.4	865	737
420	34	2	1	1	4	1	3	1	5	5	51	1.89	12.1	50	178
421	34	2	1	3	1	1	6	1	3	5	50	1.65	16.1	148	194
422	37	1	1	5	2	4	2	1	1	5	63	1.7	14	259	539
423	30	2	2	3	3	1	3	1	4	5	48	1.61	14.4	379	452
424	29	2	1	3	1	1	4	1	3	5	52	1.63	12.3	261	506
425	18	2	1	4	2	2	3	1	3	5	45	1.5	11.7	378	834
426	46	1	2	1	4	1	4	1	3	5	58	1.72	11.4	333	762
427	29	2	1	3	1	4	1	1	3	5	46	1.52	15.4	192	462
428	46	1	2	1	4	1	6	1	4	5	61	1.67	8.3	188	560
429	38	2	1	2	1	3	3	1	3	5	53	1.7	15.4	156	578
430	47	1	2	1	4	1	8	1	3	5	59	1.7	18	266	375
431	45	1	1	5	2	1	5	1	1	5	44	1.48	14	500	409
432	34	1	2	1	4	1	3	1	3	5	53	1.58	15.3	408	584
433	23	2	2	1	4	4	1	2	3	5	58	1.56	12.2	240	218
434	60	2	2	1	4	3	5	3	4	5	51	1.56	10.3	230	144
435	60	2	1	1	1	3	7	2	2	5	49	1.64	11.7	170	641
436	30	1	1	2	1	1	3	1	3	5	54	1.63	14.2	120	200
437	31	2	2	1	4	3	3	1	3	5	54	1.45	14.5	438	593
438	32	1	2	1	4	1	2	1	3	5	70	1.81	14.8	259	531
439	43	2	2	1	4	1	5	1	3	5	50	1.6	14.1	261	262
440	21	1	1	4	5	2	4	1	3	5	48	1.5	12.3	556	561
441	23	1	1	1	1	1	3	1	3	5	62	1.75	13.5	222	336
442	41	2	1	5	2	3	2	2	2	1	53	1.65	16	135	7.19
443	30	2	1	4	1	1	4	1	3	5	60	1.6	8.7	420	606
444	37	2	2	1	4	2	1	1	3	5	51	1.7	15.1	183	537
445	40	2	1	3	3	1	5	1	3	5	49	1.5	13.5	591	821
446	29	1	1	5	2	1	3	1	3	5	50	1.65	15.8	167	580
447	45	2	1	3	1	1	3	1	3	5	57	1.67	12.5	486	451
448	33	2	1	3	1	1	2	1	3	5	52	1.55	9	514	761
449	45	1	1	1	1	1	5	2	1	5	44	1.48	11.3	151	409
450	47	2	1	1	4	1	6	3	4	5	72	1.67	11.8	233	422
451	55	1	2	1	4	1	5	1	4	5	51	1.62	12.1	789	354
452	57	2	1	1	1	3	1	1	1	5	59	1.68	14.8	353	763
453	41	1	1	1	3	1	3	2	3	5	46	1.6	14.7	98	285
454	45	1	1	1	4	1	6	3	4	5	62	1.66	13.7	261	322
455	35	1	1	3	3	1	2	1	4	5	57	1.72	12	250	335
456	33	2	2	1	4	1	4	1	3	5	41	1.5	10.2	247	528
457	40	1	1	5	2	1	4	2	5	5	64	1.65	13.4	193	64
458	40	2	1	2	3	1	5	1	3	5	51	1.65	12.3	225	349
459	49	1	1	5	2	1	4	1	1	5	44	1.65	13.7	221	507
460	33	2	1	1	3	1	2	2	1	5	48	1.53	12.6	203	536
461	37	2	1	2	4	2	2	1	4	5	55	1.5	12.2	197	604
462	29	1	2	1	4	1	2	3	4	5	63	1.75	14.6	233	504
463	24	2	1	3	3	1	2	1	3	5	50	1.67	12.6	218	512
464	43	2	1	5	2	5	2	2	1	5	56	1.65	12.4	401	132
465	39	1	1	3	3	1	2	1	5	5	54	1.52	13.3	526	427
466	34	2	1	3	1	4	3	2	3	5	45	1.8	12.2	239	536
467	36	2	1	3	3	4	4	2	2	5	64	1.75	14	768	1902
468	30	1	2	1	4	1	7	1	4	5	62	1.65	13.5	389	288
469	40	2	2	2	4	5	2	1	3	5	50	1.65	11.4	157	92
470	23	1	2	1	4	1	4	1	3	5	64	1.62	8.5	258	778
471	34	2	1	1	1	1	3	1	3	5	50	1.5	9.4	381	849
472	40	2	1	1	1	1	3	1	3	5	48	1.51	12.4	180	387
473	45	2	2	1	4	3	3	1	3	5	49	1.62	14.5	546	634
474	45	1	1	3	3	1	5	1	1	5	63	1.63	15.1	370	401
475	40	2	1	1	1	3	5	1	3	5	48	1.58	15.2	445	255
476	30	2	1	1	1	1	5	1	3	5	67	1.71	13.3	501	369
477	39	1	1	3	1	1	3	1	3	5	60	1.78	12	770	572
478	40	1	1	3	1	1	6	1	3	5	54	1.66	14.2	922	923
479	37	2	1	3	1	1	4	1	3	5	55	1.64	12.2	486	663
480	18	2	1	5	2	1	1	1	1	5	45	1.55	11.6	375	1066
481	40	2	1	3	3	2	4	1	3	5	55	1.62	8.3	161	738
482	38	2	1	3	1	1	5	2	3	5	55	1.6	13.5	874	640
483	25	2	1	1	4	1	4	1	3	5	48	1.5	16.2	245	502
484	35	2	2	1	4	1	4	1	3	5	53	1.66	10.3	55	260
485	40	1	2	3	4	4	3	1	3	5	53	1.63	16.7	245	332
486	43	2	1	5	2	1	5	2	3	5	54	1.64	14.8	439	588
487	36	2	1	3	3	1	4	2	3	5	43	1.6	14.7	643	685
488	45	1	1	3	3	1	4	3	4	5	58	1.55	16.9	595	607
489	63	2	1	2	6	1	5	1	4	5	50	1.46	13.2	246	334
490	37	2	1	2	1	4	2	1	2	5	65	1.55	14.7	221	531
491	30	2	1	3	1	4	2	1	3	5	56	1.64	9.1	41	367
492	46	1	1	4	3	3	4	1	3	5	53	1.45	11.4	514	581
493	45	1	1	5	2	1	3	3	2	5	77	1.64	14.7	92	640
494	35	1	1	3	1	5	2	1	3	5	63	1.65	16.8	351	523
495	42	1	1	5	2	1	3	2	5	5	61	1.6	15.7	36	195
496	45	1	1	1	1	1	6	1	3	5	43	1.57	17.6	556	598
497	37	2	2	1	4	1	5	1	3	5	44	1.65	14.7	475	843
498	28	2	2	1	4	1	4	1	4	5	50	1.61	13.9	186	613
499	34	2	1	3	3	1	5	1	4	5	44	1.56	12.6	896	434
500	36	2	1	2	1	1	3	3	1	5	55	1.56	11.3	93	737
501	36	2	2	1	4	1	3	2	4	5	65	1.7	14.5	750	463
502	45	1	1	3	2	1	5	2	3	5	80	1.75	14.5	261	261
503	43	2	1	1	1	1	4	1	3	5	52	1.65	14.1	399	981
504	59	1	1	2	4	3	4	2	3	5	50	1.48	13.2	631	631
505	27	2	1	3	1	1	2	1	3	5	50	1.64	12.4	175	452
506	38	2	1	2	3	1	5	1	4	5	68	1.53	12.2	239	412
507	40	1	1	4	4	3	1	4	4	5	66	1.71	13.4	407	823
508	25	2	2	2	4	1	6	1	3	5	52	1.63	12.1	230	514
509	18	2	1	4	5	2	1	1	3	5	50	1.53	13.9	199	533
510	31	1	1	3	1	1	5	1	5	5	62	1.71	12.2	236	346
511	32	2	2	1	4	1	3	1	1	5	37	1.86	8.9	995	1716
512	41	2	2	1	2	1	2	1	3	5	56	1.6	12.4	828	1050
513	28	2	1	3	1	2	2	2	1	5	57	1.52	14.5	52	228
514	38	2	1	1	1	3	3	1	3	5	56	1.49	11.21	228	394
515	38	2	2	3	1	1	2	2	3	5	46	1.68	16.6	547	876
516	40	1	2	1	4	1	5	3	4	5	58	1.66	12.4	230	340
517	37	1	2	1	4	1	4	1	2	5	59	1.66	15.7	456	775
518	42	1	2	3	1	5	3	1	4	5	55	1.67	15.6	260	406
519	40	2	2	1	4	1	4	1	1	5	53	1.65	12.3	362	670
520	40	2	1	2	1	1	4	2	3	5	56	1.8	15.3	262	224
521	33	2	2	3	1	1	3	1	4	5	56	1.57	14.5	475	630
522	45	1	1	4	3	1	3	1	2	5	52	1.67	15.3	781	866
523	50	2	2	3	1	1	5	3	4	5	55	1.65	10.6	89	446
524	30	2	1	1	1	1	6	1	3	5	61	1.73	4.9	235	524
525	40	1	1	3	1	1	4	1	3	5	45	1.52	15	461	307
526	42	2	1	1	4	4	1	1	3	5	47	1.58	14.3	174	188
527	23	2	2	1	4	1	3	1	3	5	48	1.55	14.2	503	707
528	27	2	2	1	4	1	4	1	3	5	55	1.65	10	139	720
529	44	1	2	1	4	1	3	1	3	5	53	1.75	12.5	177	322
530	30	2	1	4	1	1	4	2	3	5	61	1.63	12.1	373	763
531	50	2	1	3	1	5	6	2	3	5	58	1.65	13.4	643	643
532	43	1	2	1	4	1	5	1	3	5	66	1.75	9	420	1516
533	27	2	1	2	3	5	2	1	3	5	47	1.65	8.1	215	346
534	36	2	2	1	4	1	4	1	3	5	55	1.62	13.6	425	711
535	45	2	1	1	5	2	5	2	3	5	53	1.65	11	355	538
536	26	2	2	1	4	1	5	1	3	5	50	1.65	14	247	516
537	36	2	1	3	1	1	3	2	3	5	43	1.62	12.6	476	685
538	45	1	2	1	4	1	6	2	3	5	58	1.67	12.6	444	928
539	45	1	1	5	2	1	3	3	4	5	57	1.67	12.1	188	666
540	28	2	1	4	2	4	1	2	3	5	45	1.62	13.9	238	511
541	40	1	2	1	4	1	7	1	4	5	49	1.68	15.8	365	265
542	30	1	1	3	3	4	1	2	3	5	67	1.76	13.6	627	1149
543	54	1	1	1	4	1	3	1	3	5	53	1.65	15.6	458	502
544	52	2	1	3	3	4	4	3	4	5	55	1.7	10.7	155	288
545	26	2	1	3	3	2	3	1	5	5	56	1.6	16.7	191	689
546	51	2	2	1	1	3	1	1	1	5	52	1.55	13.9	210	519
547	34	2	1	1	1	4	3	2	4	5	65	1.62	15.5	368	404
548	44	2	1	3	3	3	3	1	3	5	57	1.3	13.7	347	768
549	25	2	1	1	1	4	1	1	3	5	48	1.56	5.6	174	603
550	25	2	1	2	1	1	2	1	1	5	50	1.51	8.2	221	511
551	41	1	1	3	4	1	4	3	4	5	52	1.67	14.8	206	529
552	26	2	2	4	3	2	3	1	3	5	57	1.66	16.1	228	520
553	34	2	1	3	3	2	4	1	3	5	58	1.7	15.1	198	520
554	38	1	1	3	6	1	3	4	4	5	58	1.75	6.3	380	22
555	33	1	2	1	1	1	3	1	3	5	51	1.53	13.6	583	682
556	47	1	1	5	2	1	4	2	3	5	69	1.75	11.3	488	1005
557	46	1	1	1	1	4	3	2	3	5	64	1.7	15.3	228	765
558	45	1	2	1	4	1	6	1	3	5	58	1.65	16.5	438	917
559	21	2	1	1	1	1	3	2	3	5	49	1.57	15	340	514
560	30	2	1	3	1	1	3	1	3	5	55	1.64	12.4	526	777
561	35	1	2	4	3	1	5	1	3	5	52	1.6	15.8	210	527
562	37	2	1	1	1	3	2	1	3	5	53	1.61	14.9	551	756
563	41	1	2	1	4	1	6	1	3	5	51	1.62	11.7	404	622
564	34	1	1	5	2	1	3	1	3	5	49	1.63	13.3	98	120
565	27	2	1	3	5	1	6	2	4	5	50	1.5	13.4	400	290
566	45	1	1	5	2	1	5	1	3	5	60	1.66	15.3	210	224
567	48	1	2	1	4	1	5	1	3	5	55	1.67	15	241	769
568	40	2	1	1	1	2	2	1	3	5	59	1.65	14.5	248	410
569	62	1	1	2	4	1	6	2	4	5	63	1.67	13.6	362	434
570	36	2	1	4	1	1	3	1	3	5	62	1.6	12.5	437	712
571	50	2	1	1	1	3	6	1	3	5	47	1.6	11	429	463
572	27	2	2	1	4	1	2	1	3	5	46	1.6	11.8	146	721
573	51	1	2	1	4	1	7	1	3	5	53	1.7	14.8	486	746
574	35	1	2	1	4	1	4	4	4	5	58	1.69	4.6	237	423
575	29	1	1	4	3	1	5	3	4	1	55	1.52	15	203	452
576	42	2	2	2	4	1	4	1	3	5	65	1.62	10.8	243	404
577	50	1	2	1	4	1	5	1	4	5	57	1.78	11.2	248	228
578	33	1	1	3	3	2	1	1	3	5	62	1.66	13.4	142	142
579	40	2	2	1	4	1	6	1	3	5	64	1.62	12.5	509	542
580	28	2	1	2	6	4	1	2	4	5	65	1.62	12.3	372	496
581	45	2	2	2	1	1	4	1	3	5	65	1.7	12.6	43	70
582	40	1	1	2	4	3	3	1	3	5	42	1.47	10.5	175	567
583	38	2	1	1	3	1	3	2	1	5	52	1.55	12.6	57	949
584	23	1	2	1	4	1	5	4	4	5	46	1.5	10	93	18
585	33	2	1	3	3	3	2	2	3	5	45	1.3	11.8	390	757
586	35	2	1	2	3	5	1	3	4	5	59	1.54	10.4	171	134
587	33	2	1	1	1	1	2	1	3	5	48	1.5	15.9	203	761
588	38	2	1	1	4	1	3	1	3	5	65	1.55	13.7	493	1001
589	47	2	2	1	4	3	6	1	5	3	56	1.57	12.5	425	431
590	55	1	1	3	4	1	6	2	3	5	51	1.61	13.6	500	652
591	60	2	1	1	1	4	6	2	3	5	54	1.6	14.7	242	762
592	20	2	1	4	5	1	3	2	3	5	53	1.62	11.2	127	223
593	30	2	1	3	2	1	4	2	2	5	49	1.6	10.8	375	648
594	30	2	1	1	3	1	2	2	3	5	54	1.65	14.6	180	325
595	42	1	1	3	2	2	2	2	1	5	54	1.55	15.5	242	308
596	37	2	1	5	2	1	3	2	3	5	59	1.57	14	221	504
597	48	1	1	3	4	5	2	1	1	5	66	1.52	13.4	492	650
598	38	2	1	1	3	1	5	2	3	5	55	1.57	14.2	762	1011
599	18	2	1	4	5	2	5	1	1	5	56	1.5	14.9	563	563
600	37	2	2	1	4	3	4	1	3	5	53	1.61	15.2	403	870
601	47	1	2	1	4	1	5	1	2	5	63	1.82	15.3	260	427
602	28	2	1	1	1	4	2	2	3	5	58	1.53	12.3	207	330
603	43	2	1	2	3	1	3	1	4	5	55	1.6	15.2	375	375
1114	21	2	1	4	6	2	3	2	1	5	54	1.65	14.8	86	414
